# Supplementary material for: Exposure to herbivore-induced plant volatiles primes JA-dependent gossypol defenses in cotton
Source: PLoS Pathog. 2026 Jun 11;22(6):e1014338. doi: 10.1371/journal.ppat.1014338 (PMC13286275; doi:10.1371/journal.ppat.1014338)
Supplement: S1 Table — (XLSX) [file ppat.1014338.s004.xlsx]

## Sheet: Sheet1
S1 Table. Genes and primer pairs used for RT-qPCR in the study.
Gene name	Gene ID	Forward (F) / Reverse (R)	Sequences (5’-…-3’)
GhLOX1	GH_A02G0326	F	TATACCTCGGGCAGCGTGATAC
		R	AGCAATGTGTATGGCACCTTCA
GhLOX6	GH_D02G1659	F	GCCGCAAAACTTGGGGAAATCG
		R	TGAAGGCAGCAGCAGTTCGTATG
GhLOX12	GH_A03G1485	F	GATTCGCCGCAAAACTTGGG
		R	TCAAATGGAAACGCTGTTGGGTAT
GhLOX13	GH_D05G0687	F	GTAAAACAGAAGGGTGACGACGT
		R	GATCAGTGAGACCATCAAGCACG
GhAOS	GH_A03G1351	F	ATCATGTAATCCCCGAGTTCC
		R	CCAGCTTGATCGTTAGCTGTC
GhAOC4	GH_A12G1886	F	CTCCCAAGCCCACAAAAGT
		R	CAGCACACAGAGTCCAGCC
GhOPR2	GH_A05G1191	F	AAATAGGGATGGAAGAGTGTG
		R	CCAGCAGCGATGAAAGTG
GhOPR3	GH_A05G0335	F	TGGAAGATGATTGTGGATGC
		R	TGGGCTTGTTTGTTGAGGA
Histone3	GH_A02G1540	F	GAAGCCTCATCGATACCGT
		R	CTACCACTACCATCATGGC
