# Supplementary material for: Exposure to herbivore-induced plant volatiles primes JA-dependent gossypol defenses in cotton
Source: PLoS Pathog. 2026 Jun 11;22(6):e1014338. doi: 10.1371/journal.ppat.1014338 (PMC13286275; doi:10.1371/journal.ppat.1014338)
Supplement: S1 Data — (XLSX) [file ppat.1014338.s005.xlsx]

## Sheet: Fig. 1
Fig. 1B - Bioassay of CBW neonates						Fig. 1D - Bioassay of CBW neonates (Batch 1)
Control	Mean weight (mg)	HIPVs	Mean weight (mg)			Control	Mean weight (mg)	HIPVs	Mean weight (mg)
1	3.81	1	0.89			1	0.72	1	0.9
2	2.76	2	0.715			2	0.438	2	0.51
3	3.8975	3	3.02			3	1.27	3	0.421
4	2.58	4	0.89			4	0.422	4	0.28
5	3.54	5	0.54
6	1.445	6	2.11			Fig. 1D - Bioassay of CBW neonates (Batch 2)
7	3.48	7	2.84667			Control	Mean weight (mg)	HIPVs	Mean weight (mg)
8	3.37	8	3.875			1	1.245	1	0.875
9	2.765	9	3.43			2	0.815	2	0.747
10	3.24	10	2.99			3	0.79	3	0.81
11	5.7	11	3.36			4	0.754	4	0.642
12	2.255	12	1.865
13	2.27	13	1.54			Fig. 1D - Bioassay of CBW neonates (Batch 3)
						Control	Mean weight (mg)	HIPVs	Mean weight (mg)
Fig. 1B - Bioassay of 2-day-old CBW						1	1.78	1	1.39
Control	Mean weight (mg)	HIPVs	Mean weight (mg)			2	1.4725	2	0.515
1	12.77	1	7.4375			3	1.42	3	0.9
2	11.31	2	5.6075			4	1.49667	4	1.845
3	13.24	3	9.72			5	1.11	5	1.04333
4	9.43	4	5.5475			6	1.53	6	1.65
5	9.24	5	9.925			7	1.655	7	0.803333
6	12.35	6	9.08			8	1.45333	8	0.8
7	9.0425	7	6.96			9	1.46	9	1.7
8	7.26	8	9.84			10	0.9	10	0.8
9		9	7.4175			11	2.06	11	1.47
						12	1.83	12

## Sheet: Fig. 2
Fig. 2A - GhAOS					Fig. 2A - GhLOX13						Fig. 2B - JA
Control	2-△Ct value	HIPVs	2-△Ct value		Control	2-△Ct value	HIPVs	2-△Ct value			Control	Content (ng/g)	HIPVs	Content (ng/g)
0h-1	3.62917e-05	0h-1	0.000507255		0h-1	0.00235509	0h-1	0.0230355			0h-1	0.045265	0h-1	0.124657
0h-2	0.00012696	0h-2	0.000211557		0h-2	0.00571908	0h-2	0.00666121			0h-2	0.085229	0h-2	0.089859
0h-3	0.000491678	0h-3	0.000286999		0h-3	0.0419069	0h-3	0.0196408			0h-3	0.092287	0h-3	0.084066
0h-4	0.000389794	0h-4	0.000218512		0h-4	0.023411	0h-4	0.00973008			0h-4	0.071088	0h-4	0.019965
3h-1	0.000351302	3h-1	0.0094859		3h-1	0.00343613	3h-1	0.0316862			3h-1	0.043244	3h-1	0.513365
3h-2	0.00352051	3h-2	0.0120904		3h-2	0.00961832	3h-2	0.0561333			3h-2	0.499774	3h-2	0.289748
3h-3	0.00792156	3h-3	0.0122591		3h-3	0.0209777	3h-3	0.0371627			3h-3	0.189204	3h-3	0.150252
3h-4	0.00552427	3h-4	0.017337		3h-4	0.0238478	3h-4	0.0705603			3h-4	0.407434	3h-4	0.268141
24h-1	0.00789415	24h-1	0.00472654		24h-1	0.0529216	24h-1	0.0242087			6h-1	0.6325	6h-1	1.11352
24h-2	0.00361531	24h-2	0.0350769		24h-2	0.0325019	24h-2	0.116091			6h-2	1.79984	6h-2	0.701241
24h-3	0.00291289	24h-3	0.0185385		24h-3	0.0303955	24h-3	0.158952			6h-3	0.06534	6h-3	0.42079
24h-4	0.00369127	24h-4	0.024097		24h-4	0.0341178	24h-4	0.128218			6h-4	0.499359	6h-4	0.279504
											12h-1	7.91896	12h-1	16.4041
Fig. 2A - GhLOX12					Fig. 2A - GhOPR3						12h-2	9.64312	12h-2	12.681
Control	2-△Ct value	HIPVs	2-△Ct value		Control	2-△Ct value	HIPVs	2-△Ct value			12h-3	8.99957	12h-3	12.1282
0h-1	0.000322145	0h-1	0.000564137		0h-1	3.51366e-05	0h-1	0.000477129			12h-4	4.41501	12h-4
0h-2	0.000468391	0h-2	0.000182899		0h-2	0.000231505	0h-2	4.73372e-05			24h-1	6.21844	24h-1	9.50669
0h-3	0.000660876	0h-3	0.000268399		0h-3	0.000773309	0h-3	0.000387549			24h-2	1.15973	24h-2	11.7758
0h-4	0.000334664	0h-4	0.000196026		0h-4	0.000453482	0h-4	0.000158489			24h-3	6.72626	24h-3	5.32247
3h-1	0.00309681	3h-1	0.00257716		3h-1	0.000272775	3h-1	0.000705044			24h-4	2.70763	24h-4	7.33969
3h-2	0.00467765	3h-2	0.00393342		3h-2	0.000963118	3h-2	0.00158643
3h-3	0.00412898	3h-3	0.00293994		3h-3	0.00160116	3h-3	0.000713236			Fig. 2B - JA-Ile
3h-4	0.00225916	3h-4	0.0033771		3h-4	0.000736684	3h-4	0.00127378			Control	Content (ng/g)	HIPVs	Content (ng/g)
24h-1	0.0027494	24h-1	0.00372124		24h-1	0.00137153	24h-1	0.00150085			0h-1	0.026403	0h-1	0.066721
24h-2	0.00237696	24h-2	0.00696015		24h-2	0.00124469	24h-2	0.00295014			0h-2	0.107955	0h-2	0.222381
24h-3	0.0031802	24h-3	0.00810672		24h-3	0.000979953	24h-3	0.00506578			0h-3	0.152875	0h-3	0.071141
24h-4	0.00343216	24h-4	0.00864851		24h-4	0.00132023	24h-4	0.00393342			0h-4	0.091014	0h-4	0.099836
											3h-1	1.51024	3h-1	1.85695
Fig. 2A - GhLOX6					Fig. 2A - GhAOC4						3h-2	1.96445	3h-2	4.49611
Control	2-△Ct value	HIPVs	2-△Ct value		Control	2-△Ct value	HIPVs	2-△Ct value			3h-3	0.618916	3h-3	1.72548
0h-1	0.000243577	0h-1	0.000364111		0h-1	5.29504e-05	0h-1	0.000331585			3h-4	0.873947	3h-4	3.74618
0h-2	0.000331202	0h-2	2.40545e-05		0h-2	0.000137336	0h-2	0.000155227			6h-1	1.96116	6h-1	6.15446
0h-3	0.000476028	0h-3	0.000253921		0h-3	0.000383098	0h-3	0.000164838			6h-2	7.55126	6h-2	5.57315
0h-4	0.000245839	0h-4	0.000118458		0h-4	0.000262572	0h-4	0.00011181			6h-3	1.28132	6h-3	3.33802
3h-1	0.000862015	3h-1	0.000252167		3h-1	0.000771525	3h-1	0.000440064			6h-4	3.78539	6h-4	2.95981
3h-2	0.000746968	3h-2	0.00044931		3h-2	0.00353273	3h-2	0.00147507			12h-1	108.763	12h-1	125.403
3h-3	0.000457693	3h-3	0.00025275		3h-3	0.00331908	3h-3	0.000493384			12h-2	85.088	12h-2	57.1871
3h-4	0.000305473	3h-4	0.000227003		3h-4	0.00107982	3h-4	0.00036622			12h-3	20.4511	12h-3	37.0267
24h-1	0.000172036	24h-1	0.000444663		24h-1	0.00132481	24h-1	0.00161416			12h-4	31.4253	12h-4
24h-2	0.000101235	24h-2	0.000555086		24h-2	0.00180348	24h-2	0.00296038			24h-1	25.0088	24h-1	25.7859
24h-3	0.00036622	24h-3	0.000471649		24h-3	0.000646528	24h-3	0.00451831			24h-2	5.52722	24h-2	42.342
24h-4	0.000315516	24h-4	0.000683392		24h-4	0.00176025	24h-4	0.0030861			24h-3	16.7696	24h-3	13.4311
											24h-4	17.0674	24h-4	17.2699

## Sheet: Fig. 3
Fig. 3A - JA					Fig. 3B - JA-Ile					Fig. 3C - Bioassay of 2-day-old CBW
Volatile	Line	Content (ng/g)			Volatile	Line	Content (ng/g)			Volatile	Line	Mean weight (mg)
Control	Buffer	24.18			Control	Buffer	4.22			Control	Buffer	14.98
Control	Buffer	26.93			Control	Buffer	9.12			Control	Buffer	13.7867
Control	Buffer	13.56			Control	Buffer	4.38			Control	Buffer	13.3625
Control	Buffer	21.39			Control	Buffer	8.68			Control	Buffer	15.265
Control	Buffer	31.91			Control	Buffer	6.58			Control	Buffer	19.03
Control	JA inhibitors	4.51			Control	JA inhibitors	0.96			Control	Buffer	11.315
Control	JA inhibitors	12.52			Control	JA inhibitors	3.53			Control	Buffer	11.83
Control	JA inhibitors	9.41			Control	JA inhibitors	1.89			Control	Buffer	6.2225
Control	JA inhibitors	7.72			Control	JA inhibitors	1.12			Control	Buffer	15.68
Control	JA inhibitors	8.92			Control	JA inhibitors	1.37			Control	Buffer	19.25
Control	JA inhibitors	18.6			Control	JA inhibitors	5.39			Control	Buffer	4.42
HIPVs	Buffer	37.38			HIPVs	Buffer	9.81			Control	JA inhibitors	15.5275
HIPVs	Buffer	27.44			HIPVs	Buffer	7.7			Control	JA inhibitors	18.3
HIPVs	Buffer	38.69			HIPVs	Buffer	11.86			Control	JA inhibitors	11.2733
HIPVs	Buffer	31.82			HIPVs	Buffer	12.98			Control	JA inhibitors	9.225
HIPVs	Buffer	22.63			HIPVs	Buffer	6.57			Control	JA inhibitors	13.7833
HIPVs	JA inhibitors	5.96			HIPVs	JA inhibitors	2.34			Control	JA inhibitors	11.3633
HIPVs	JA inhibitors	1.68			HIPVs	JA inhibitors	0.27			Control	JA inhibitors	18.6125
HIPVs	JA inhibitors	8.3			HIPVs	JA inhibitors	2.07			Control	JA inhibitors	14.74
HIPVs	JA inhibitors	16.16			HIPVs	JA inhibitors	5.71			Control	JA inhibitors	19.5775
HIPVs	JA inhibitors	14.1			HIPVs	JA inhibitors	3.84			Control	JA inhibitors	18.765
HIPVs	JA inhibitors	9.85			HIPVs	JA inhibitors	2.82			Control	JA inhibitors	20.8967
										HIPVs	Buffer	12.6225
										HIPVs	Buffer	9.9867
										HIPVs	Buffer	9.04
										HIPVs	Buffer	5.865
										HIPVs	Buffer	15.695
										HIPVs	Buffer	15.405
										HIPVs	Buffer	3.51
										HIPVs	Buffer	4.78333
										HIPVs	Buffer	4.03
										HIPVs	Buffer	5.86333
										HIPVs	Buffer	12.966
										HIPVs	Buffer	3.165
										HIPVs	JA inhibitors	15.475
										HIPVs	JA inhibitors	24.8467
										HIPVs	JA inhibitors	17.11
										HIPVs	JA inhibitors	11.095
										HIPVs	JA inhibitors	20.1867
										HIPVs	JA inhibitors	17.79
										HIPVs	JA inhibitors	18.735
										HIPVs	JA inhibitors	10.25
										HIPVs	JA inhibitors	15.8525
										HIPVs	JA inhibitors	16.33
										HIPVs	JA inhibitors	28.465
										HIPVs	JA inhibitors	21.2667

## Sheet: Fig. 4
Fig. 4 - Gossypol
Control	Content (μg/g)	HIPVs	Content (μg/g)
0h-1	3.22482	0h-1	1.84763
0h-2	1.47201	0h-2	3.91049
0h-3	3.16183	0h-3	2.79655
0h-4	0.139901	0h-4	2.17677
24h-1	6.71357	24h-1	6.76775
24h-2	10.0247	24h-2	6.00492
24h-3	6.10811	24h-3	13.2534
24h-4	15.669	24h-4	13.0991
36h-1	16.7586	36h-1	36.56
36h-2	22.7055	36h-2	30.1785
36h-3	27.7668	36h-3	49.3739
36h-4	22.6048	36h-4	52.1536

## Sheet: Fig. 5
Fig. 5B - Gossypol						Fig. 5C - Bioassay of CBW neonates
WT	Content (μg/g)	gl2gl2gl3gl3	Content (μg/g)			WT	Mean weight (mg)	gl2gl2gl3gl3	Mean weight (mg)
1	12.1416	1	0.986934			1	1.625	1	4.83
2	8.19323	2	0.253761			2	2.36	2	5.66
3	7.91748	3	0			3	1.7	3	1.63
4	13.78	4	0			4	1.35	4	2.905
						5	2.22	5	1.76
						6	1.37	6	1.31
						7	1.38	7	4.01
						8	1.52	8	7.89
						9	4.135	9	4.86
						10	2.43	10	8.455

## Sheet: Fig. 6
Fig. 6A - Gossypol					Fig. 6B - Bioassay of CBW neonates
Volatile	Line	Content (μg/g)			Volatile	Line	Mean weight (mg)
Control	WT	41.5928			Control	WT	1.9933
Control	WT	38.4676			Control	WT	1.412
Control	WT	48.0456			Control	WT	1.98
Control	WT	47.5444			Control	WT	2.158
Control	WT	41.9192			Control	WT	1.7325
Control	gl2gl2gl3gl3	0.546492			Control	WT	2.365
Control	gl2gl2gl3gl3	0.248644			Control	WT	1.49667
Control	gl2gl2gl3gl3	0.265598			Control	WT	1.01
Control	gl2gl2gl3gl3	0.664062			Control	WT	2.23833
Control	gl2gl2gl3gl3	0.363526			Control	WT	1.88333
HIPVs	WT	49.0385			Control	WT	1.73
HIPVs	WT	54.5971			Control	WT	2.4325
HIPVs	WT	54.3837			Control	gl2gl2gl3gl3	2.6443
HIPVs	WT	45.1445			Control	gl2gl2gl3gl3	2.21
HIPVs	WT	49.8969			Control	gl2gl2gl3gl3	2.12
HIPVs	gl2gl2gl3gl3	0.757519			Control	gl2gl2gl3gl3	2.79
HIPVs	gl2gl2gl3gl3	0.491813			Control	gl2gl2gl3gl3	3.97
HIPVs	gl2gl2gl3gl3	0.382392			Control	gl2gl2gl3gl3	3.0333
HIPVs	gl2gl2gl3gl3	0.28791			Control	gl2gl2gl3gl3	2.24
HIPVs	gl2gl2gl3gl3	0.239271			Control	gl2gl2gl3gl3	1.558
					Control	gl2gl2gl3gl3	2.54
					Control	gl2gl2gl3gl3	1.01667
					Control	gl2gl2gl3gl3	2.505
					Control	gl2gl2gl3gl3	2.7525
					HIPVs	WT	1.0367
					HIPVs	WT	1.974
					HIPVs	WT	1.672
					HIPVs	WT	1.03
					HIPVs	WT	1.1
					HIPVs	WT	1.22
					HIPVs	WT	1.12375
					HIPVs	WT	0.81
					HIPVs	WT	1.35143
					HIPVs	WT	0.963333
					HIPVs	WT	1.275
					HIPVs	WT	1.1975
					HIPVs	gl2gl2gl3gl3	3.2567
					HIPVs	gl2gl2gl3gl3	3.2375
					HIPVs	gl2gl2gl3gl3	2.9144
					HIPVs	gl2gl2gl3gl3	2.305
					HIPVs	gl2gl2gl3gl3	3.3075
					HIPVs	gl2gl2gl3gl3	4.1133
					HIPVs	gl2gl2gl3gl3	2.34
					HIPVs	gl2gl2gl3gl3	0.81
					HIPVs	gl2gl2gl3gl3	3.172
					HIPVs	gl2gl2gl3gl3	2.16167
					HIPVs	gl2gl2gl3gl3	1.97
					HIPVs	gl2gl2gl3gl3	1.385

## Sheet: S1 Fig.
S1 Fig. - GhOPR2					S1 Fig. - GhLOX1
Control	2-△Ct value	HIPVs	2-△Ct value		Control	2-△Ct value	HIPVs	2-△Ct value
0h-1	0.000146515	0h-1	0.000366644		0h-1	0.000198992	0h-1	0.000167139
0h-2	0.000285017	0h-2	3.33952e-05		0h-2	0.000266545	0h-2	0.000301965
0h-3	0.000242454	0h-3	0.000291678		0h-3	0.000544291	0h-3	0.000246123
0h-4	0.000297807	0h-4	0.000213028		0h-4	0.00042165	0h-4	0.000265316
3h-1	0.00126206	3h-1	0.000636891		3h-1	0.000422137	3h-1	0.000446207
3h-2	0.000775098	3h-2	0.000848185		3h-2	0.000613776	3h-2	0.000667012
3h-3	0.0005055	3h-3	0.000647275		3h-3	0.0008269	3h-3	0.000510784
3h-4	0.000523327	3h-4	0.000705044		3h-4	0.000521516	3h-4	0.000671651
24h-1	0.000809882	24h-1	0.000719858		24h-1	0.000256278	24h-1	7.30883e-05
24h-2	0.00151654	24h-2	0.00131566		24h-2	0.000119973	24h-2	0.000217003
24h-3	0.000657829	24h-3	0.000874048		24h-3	0.000136861	24h-3	0.000190226
24h-4	0.00164808	24h-4	0.000936781		24h-4	0.000193551	24h-4	0.000255392

## Sheet: S2 Fig.
S2 Fig. - Gossypol
Volatile	Line	Content (μg/g)
Control	Buffer	15.7686
Control	Buffer	8.91518
Control	Buffer	12.1865
Control	Buffer	14.5498
Control	JA inhibitors	6.60916
Control	JA inhibitors	10.4714
Control	JA inhibitors	10.8127
Control	JA inhibitors	10.0518
HIPVs	Buffer	46.232
HIPVs	Buffer	24.7686
HIPVs	Buffer	32.448
HIPVs	Buffer	15.2522
HIPVs	JA inhibitors	14.8366
HIPVs	JA inhibitors	12.1054
HIPVs	JA inhibitors	10.2193
HIPVs	JA inhibitors	10.5961

## Sheet: S3 Fig.
S3A Fig. - JA					S3B Fig. - JA-Ile
Volatile	Line	Content (ng/g)			Volatile	Line	Content (ng/g)
Control	WT	180.421			Control	WT	8.34774
Control	WT	70.2679			Control	WT	3.20171
Control	WT	125.761			Control	WT	6.56296
Control	WT	96.774			Control	WT	5.16723
Control	gl2gl2gl3gl3	10.052			Control	gl2gl2gl3gl3	4.20826
Control	gl2gl2gl3gl3	32.1407			Control	gl2gl2gl3gl3	6.91143
Control	gl2gl2gl3gl3	102.777			Control	gl2gl2gl3gl3	15.523
Control	gl2gl2gl3gl3	81.7923			Control	gl2gl2gl3gl3	17.3511
HIPVs	WT	130.636			HIPVs	WT	7.18622
HIPVs	WT	423.213			HIPVs	WT	18.1356
HIPVs	WT	277.164			HIPVs	WT	12.9726
HIPVs	WT	116.388			HIPVs	WT	10.1848
HIPVs	gl2gl2gl3gl3	337.566			HIPVs	gl2gl2gl3gl3	26.0097
HIPVs	gl2gl2gl3gl3	321.307			HIPVs	gl2gl2gl3gl3	29.3844
HIPVs	gl2gl2gl3gl3	52.336			HIPVs	gl2gl2gl3gl3	19.0079
HIPVs	gl2gl2gl3gl3	79.6144			HIPVs	gl2gl2gl3gl3	13.9553
